# Supplementary material for: SDF-1α Promotes Chondrocyte Autophagy through CXCR4/mTOR Signaling Axis
Source: Int J Mol Sci. 2023 Jan 15;24(2):1710. doi: 10.3390/ijms24021710 (PMC9867011; doi:10.3390/ijms24021710)
Supplement: Supplementary file 1 [file ijms-24-01710-s001.zip]

Archive with 1 entries (1 files):
- ijms-2058409-supplementary.pdf
